# Supplementary material for: Proliferative Kidney Disease and Viral Pathogens in Wild Brown Trout (Salmo trutta) Populations in the Czech Republic
Source: J Fish Dis. 2026 Mar 7;49(8):e70158. doi: 10.1111/jfd.70158 (PMC13331547; doi:10.1111/jfd.70158)
Supplement: Supplementary file 1 — Supporting Information: S1. Characteristics of sampling sites and sampled fish, prevalence of kidney pathology and T. bryosalmonae positive real‐time PCR at each locality. [file JFD-49-e70158-s002.xlsx]

## Sheet: List2
Date	River	GPS	Sample nr.	Ct	Pos/Neg
2023-07-21	Teplá Vltava	48°56'16.110"N 13°47'35.783"E	1	-	neg
			2	-	neg
			3	-	neg
			4	-	neg
			5	-	neg
			6	-	neg
			7	-	neg
			8	-	neg
			9	-	neg
			10	-	neg
			NTC extr	-	neg
			Pos extr	18.25	pos
2023-07-21	Teplá Vltava	48°57'15.374"N	1	-	neg
		13°45'23.025"E	2	-	neg
			3	-	neg
			4	-	neg
			5	36.72	neg
			6	-	neg
			7	38	neg
			8	-	neg
			9	-	neg
			10	-	neg
			NTC PCR	-	neg
			Pos PCR	18.28	pos
Date	River	GPS	Sample nr.	Ct	Pos/Neg
2023-07-20	Malše	48°44'31.716"N 14°29'28.936"E	1	25.37	pos
			2	28.55	pos
			3	25.1	pos
			4	24.45	pos
			5	26.71	pos
			6	22.6	pos
			7	27.36	pos
			8	29.23	pos
			9	24.09	pos
			NTC extr	-	neg
			Pos extr	18.63	pos
			NTC PCR	-	neg
			Pos PCR	21.06	pos
Date	River	GPS	Sample nr.	Ct	Pos/Neg
2023-07-20	Černá	48°43'48.174"N	1	-	neg
		14°34'18.307"E	2	-	neg
			3	-	neg
			4	-	neg
			5	-	neg
			6	31.52	pos
			7	-	neg
			8	-	neg
			9	-	neg
			10	27.95	pos
2023-07-21	Blanice	49°1'30.677"N	1	-	neg
		13°56'40.882"E	2	-	neg
			3	-	neg
			4	-	neg
			NTC extr	-	neg
			Pos extr	19.72	pos
			NTC PCR	-	neg
			Pos PCR	20.49	pos
Date	River	GPS	Sample nr.	Ct	Pos/Neg
2023-07-21	Blanice	49°1'30.677"N	5	-	neg
		13°56'40.882"E	6	-	neg
			7	-	neg
			8	-	neg
			9	-	neg
			10	-	neg
2023-07-21	Blanice	48°59'51.936"N 13°55'14.403"E	1	-	neg
			2	-	neg
			3	-	neg
			4	-	neg
			5	32.93	pos
			6	-	neg
			7	-	neg
			8	-	neg
			9	-	neg
			10	-	neg
			NTC PCR	-	neg
			Pos PCR	18.64	pos
Date	River	GPS	Sample nr.	Ct	Pos/Neg
2023-09-21	Jizerka	50°49'7.040"N 15°20'53.798"E	1	22.84	pos
			2	22.92	pos
			3	22.24	pos
			4	22.68	pos
			5	24.12	pos
			6	25.83	pos
			7	22.74	pos
			8	24.86	pos
			9	22.79	pos
			10	26.12	pos
			NTC extr	-	neg
			Pos extr	17.71	pos
			NTC PCR	-	neg
			Pos PCR	20.73	pos
Date	River	GPS	Sample nr.	Ct	Pos/Neg
2023-09-21	Jizera	50°42'23.243"N 15°25'26.357"E	1	-	neg
			2	-	neg
			3	-	neg
			4	-	neg
			5	-	neg
			6	-	neg
			7	-	neg
			8	37.67	neg
			9	-	neg
			10	-	neg
			NTC extr	26.14	pos
			Pos extr	29.61	pos
2023-09-21	Elbe	50°42'35.798"N 15°35'5.709"E	1	-	neg
			2	-	neg
			3	-	neg
			4	-	neg
			5	-	neg
			6	-	neg
			7	-	neg
			8	-	neg
			9	-	neg
			10	-	neg
			NTC PCR	-	neg
			Pos PCR	21.11	pos
Date	River	GPS	Sample nr.	Ct	Pos/Neg
2023-09-21	Elbe	50°33'54.248"N	1	29.48	pos
		15°39'4.600"E	2	23.76	pos
			3	28.75	pos
			4	27.72	pos
			5	21.66	pos
			6	29.19	pos
			7	30.58	pos
			8	25.6	pos
			9	24.45	pos
			10	20.56	pos
			NTC extr	-	neg
			Pos extr	19.05	pos
2023-09-21	Metuje	50°31'45.087"N	1	21.3	pos
		16°11'23.826"E	2	24.12	pos
			3	21.19	pos
			4	19.45	pos
			5	28.1	pos
			6	22.31	pos
			7	21.74	pos
			8	20.09	pos
			9	34.2	pos
			10	23.44	pos
			NTC PCR	-	neg
			Pos PCR	18.58	pos
Date	River	GPS	Sample nr.	Ct	Pos/Neg
2023-07-19	Chvalšinský potok	48°49'1.428"N	1	22.51	pos
		14°17'23.703"E	2	27.19	pos
			3	23.42	pos
			4	23.4	pos
			5	30.06	pos
			6	26.3	pos
			7	33.72	pos
			8	34.2	pos
			9	28.32	pos
2023-07-19	Polečnice	48°47'22.374"N	1	20.96	pos
		14°14'25.161"E	2	20.63	pos
			3	24.23	pos
			4	20.93	pos
			5	24.01	pos
			6	25.67	pos
			7	26.11	pos
			8	27.93	pos
			9	25.84	pos
			10	23.73	pos
			NTC extr	-	neg
			Pos extr	24.7	pos
			NTC PCR	-	neg
			Pos PCR	19.91	pos
Date	River	GPS	Sample nr.	Ct	Pos/Neg
2023-07-19	Chvalšinský potok	48°49'30.130"N	1	34.69	pos
		14°15'16.852"E	2	-	neg
			3	33.72	pos
			4	33.69	pos
			5	-	neg
			6	27.12	pos
			7	23.59	pos
			8	36.84	neg
			9	28.89	pos
			10	28.8	pos
2023-07-19	Kremžský potok	48°55'44.821"N	1	25.52	pos
		14°12'44.812"E	2	25.7	pos
			3	28.89	pos
			4	26.06	pos
			5	25.67	pos
			6	21.82	pos
			7	28.78	pos
			8	35.23	neg
			9	26.07	pos
			10	23.54	pos
			NTC extr	-	neg
			Pos extr	25.36	pos
2023-07-19	Kremžský potok	48°53'40.881"N 14°19'49.846"E	1	28.06	pos
			2	24.65	pos
			3	31.09	pos
			4	25.9	pos
			5	24.33	pos
			6	27.73	pos
			7	22.75	pos
			8	24.46	pos
			9	20.58	pos
			10	30.31	pos
			NTC extr	-	neg
			Pos extr	24.85	pos
			NTC PCR	-	neg
			Pos PCR	20.14	pos
Date	River	GPS	Sample nr.	Ct	Pos/Neg
2023-07-25	Volyňka	49°13'59.082"N 13°53'35.521"E	1	33.06	pos
			2	27.36	pos
			3	27.19	pos
			4	28.19	pos
			5	-	neg
			6	24.08	pos
			7	23.91	pos
			8	24.47	pos
			9	-	neg
			10	-	neg
			NTC extr	-	neg
			Pos extr	24.26	pos
2023-07-25	Volyňka	49°5'35.674"N	1	-	neg
		13°47'42.504"E	2	37.1	neg
			3	-	neg
			4	-	neg
			5	-	neg
			6	-	neg
			7	-	neg
			8	-	neg
			9	-	neg
			10	-	neg
			11	-	neg
			NTC extr	-	neg
			Pos extr	24.44	pos
2023-07-26	Novosedelský potok	49°15'39.970"N	1	38.19	neg
		13°47'51.972"E	2	28.99	pos
			3	26.49	pos
			4	22.89	pos
			5	21.25	pos
			6	25.15	pos
			7	20.59	pos
			8	23.21	pos
			9	22.56	pos
			10	25.75	pos
			NTC extr	-	neg
			Pos extr	24.75	pos
			NTC PCR	-	neg
			Pos PCR	18.23	pos
Date	River	GPS	Sample nr.	Ct	Pos/Neg
2023-07-26	Spůlka	49°6'19.898"N	1	-	neg
		13°46'46.533"E	2	-	neg
			3	30.08	pos
			4	34.8	pos
			5	34.08	pos
			6	35.28	neg
			7	27.92	pos
			8	-	neg
			9	-	neg
			10	27.1	pos
			NTC extr	-	neg
			Pos extr	22.69	pos
2023-07-26	Spůlka	49°6'47.195"N	1	25.7	pos
		13°43'5.151"E	2	30.37	pos
			3	29.17	pos
			4	25.72	pos
			5	30.29	pos
			6	25.25	pos
			7	-	neg
			8	25.41	pos
			9	28.8	pos
			10	-	neg
			NTC extr	-	neg
			Pos extr	24.16	pos
			NTC PCR	-	neg
			Pos PCR	17.35	pos
Date	River	GPS	Sample nr.	Ct	Pos/Neg
2023-07-27	Svinenský potok	48°46'45.780"N, 14°40'27.605"E	1	22.89	pos
			2	23.21	pos
			3	23.85	pos
			4	32.85	pos
			5	21.11	pos
			6	24.21	pos
			7	23.68	pos
			8	24.76	pos
			9	21.35	pos
			10	22.15	pos
			NTC extr	-	neg
			Pos extr	22.77	pos
2023-07-27	Stropnice	48°45'6.498"N	1	-	neg
		14°44'35.796"E	2	-	neg
			3	-	neg
			4	-	neg
			5	-	neg
			6	20.36	pos
			7	19.73	pos
			8	-	neg
			9	-	neg
			10	-	neg
			NTC extr	-	neg
			Pos extr	22.78	pos
			NTC PCR	-	neg
			Pos PCR	17.23	pos
2023-09-21	Tichá Orlice	49°59'8.774"N 16°23'27.562"E	1	26.57	pos
			2	29.07	pos
			3	34.67	pos
			4	24.19	pos
			5	30.52	pos
			6	28.13	pos
			7	33.27	pos
			8	25.26	pos
			NTC PCR	-	neg
			Pos PCR	21.23	pos
Date	River	GPS	Sample nr.	Ct	Pos/Neg
2023-09-21	Metuje	50°21'5.479"N	1	33.2	pos
		16°7'31.555"E	2	33.6	pos
			3	25.01	pos
			4	26.71	pos
			5	32.82	pos
			6	28.8	pos
2023-09-21	Tichá Orlice	50°5'51.038"N 16°40'24.358"E	1	25.6	pos
			2	27.92	pos
			3	19.39	pos
			4	28.28	pos
			NTC extr	-	neg
			Pos extr	21.45	pos
2023-09-21	Divoka Orlice	50°16'49.679"N 16°28'31.618"E	1	-	neg
			2	-	neg
			3	-	neg
			4	-	neg
			5	-	neg
			6	-	neg
			7	-	neg
			8	-	neg
			9	-	neg
			10	-	neg
			NTC PCR	-	neg
			Pos PCR	20.74	pos
Date	River	GPS	Sample nr.	Ct	Pos/Neg
2024-09-03	Bystřice	49°35'52.437"N 17°21'49.751"E	1	32.1	pos
			2	-	neg
			3	-	neg
			4	33.37	pos
			5	-	neg
			6	30.06	pos
			7	-	neg
			8	41.17	neg
2024-08-07	Vsetínská Bečva	49°18'41.845"N 18°0'14.482"E	1	-	neg
			2	28.76	pos
			3	-	neg
			4	-	neg
			5	34.29	pos
			NTC PCR	-	neg
			Pos PCR	17.55	pos
Date	River	GPS	Sample nr.	Ct	Pos/Neg
2024-08-05	Desná	49°57'11.171"N	1	24.31	pos
		16°59'23.618"E	2	25.46	pos
			3	30.85	pos
			4	28.48	pos
			5	28.21	pos
			6	29.8	pos
			7	26.05	pos
			8	24.11	pos
			9	24.18	pos
			10	26.54	pos
			NTC PCR	-	neg
			Pos PCR	18.58	pos
Date	River	GPS	Sample nr.	Ct	Pos/Neg
2024-08-05	Morava	50°5'25.137"N	1	-	neg
		16°53'42.826"E	2	-	neg
			3	-	neg
			4	-	neg
			5	-	neg
			6	-	neg
			7	-	neg
			8	-	neg
			9	-	neg
			10	-	neg
2024-08-05	Morava	50°1'40.265"N 16°53'59.178"E	1	-	neg
			2	-	neg
			3	-	neg
			4	-	neg
			5	-	neg
			6	-	neg
			7	-	neg
			8	-	neg
			9	-	neg
			10	-	neg
2024-08-05	Desná	50°5'59.057"N	1	-	neg
		17°7'0.962"E	2	-	neg
			3	-	neg
			4	-	neg
			5	-	neg
			6	-	neg
			7	-	neg
			8	-	neg
			9	-	neg
			10	-	neg
2024-08-06	Opava 3	50°5'10.361"N 17°41'34.953"E	1	24.87	pos
			2	23.16	pos
			3	22.76	pos
			4	24.45	pos
			5	-	neg
			6	20.5	pos
			7	22.22	pos
			8	20.13	pos
			9	19.36	pos
			10	26.84	pos
2024-08-06	Lučina	49°44'14.846"N	1	20.81	pos
		18°26'27.503"E	2	32.22	pos
2024-08-06	Lomná		1	-	neg
			2	-	neg
			3	-	neg
			4	-	neg
			5	-	neg
			6	-	neg
			7	-	neg
			8	-	neg
			9	-	neg
			10	-	neg
2024-08-07	Rožnovská Bečva	49°25'39.288"N 18°17'41.378"E	1	24.26	pos
			2	-	neg
			3	25.75	pos
			4	22.36	pos
			5	29.84	pos
			6	30.04	pos
			7	-	neg
			8	25.27	pos
			9	-	neg
			10	22.65	pos
2024-08-07	Rožnovská Bečva	49°28'10.379"N 17°57'25.623"E	1	-	neg
			2	-	neg
			3	25.9	pos
			4	28.91	pos
			5	-	neg
			NTC PCR	-	neg
			Pos PCR	17.53	pos
Date	River	GPS	Sample nr.	Ct	Pos/Neg
2023-08-09	Kosový potok	49°52'16.788"N	1	23.99	pos
		12°48'22.832"E	2	31.83	pos
			3	32.08	pos
			4	31.23	pos
			5	27.97	pos
2023-08-09	Střela	50°5'42.897"N	1	22.52	pos
		13°16'57.551"E	2	24.57	pos
			3	20.99	pos
			4	24.45	pos
			5	27.42	pos
			6	22.95	pos
			7	24.21	pos
			8	22.03	pos
			9	25.69	pos
			10	24.58	pos
2023-08-09	Ohře	50°21'30.306"N	1	-	neg
		13°28'12.401"E	2	-	neg
			3	-	neg
			4	-	neg
			5	-	neg
			6	-	neg
			7	-	neg
			8	-	neg
2023-08-09	Kamenice	50°52'30.972"N	1	25.63	pos
		14°14'51.129"E	2	28.72	pos
			3	25	pos
			4	29.04	pos
			5	24.19	pos
			6	24.34	pos
			7	32.07	pos
			8	25.13	pos
			9	21.83	pos
			10	23.33	pos
2023-08-10	Chřibská Kamenice	50°50'15.982"N	1	21.67	pos
		14°22'27.542"E	2	22.38	pos
			3	24.3	pos
			4	26.83	pos
			5	22.36	pos
			6	23.72	pos
			7	31.31	pos
			8	25.77	pos
			9	24.33	pos
			10	28.51	pos
2023-08-10	Srbská Kamenice	50°49'3.138"N	1	25.98	pos
		14°21'6.092"E	2	23.68	pos
			3	20.71	pos
			4	19.04	pos
			5	23.94	pos
			6	25.07	pos
			7	29.63	pos
			8	17.59	pos
			9	23.3	pos
2023-07-20	Malše	48°42'37.344"N 14°29'14.014"E	1	25.98	pos
			2	25.47	pos
			3	25.83	pos
			4	28.2	pos
			5	24.88	pos
			6	23.49	pos
			7	29.14	pos
			8	33.41	pos
			9	25.16	pos
			10	35.54	neg
			NTC extr	-	neg
			Pos extr	17.3	pos
2023-07-20	Malše	48°45'16.296"N 14°30'35.477"E	1	22.18	pos
			2	23.36	pos
			3	26.55	pos
			4	24.31	pos
			5	25.37	pos
			6	29.39	pos
			7	28.69	pos
			8	23.24	pos
			9	22.21	pos
			10	23.55	pos
			NTC PCR	-	neg
			Pos PCR	18.18	pos
Date	River	GPS	Sample nr.	Ct	Pos/Neg
2020-09-16	Opava 2	50°4'20.689"N 17°27'31.630"E	1	-	neg
			2	-	neg
			3	-	neg
			4	-	neg
			5	14.89	pos
			6	-	neg
			7	-	neg
			8	-	neg
			9	14.09	pos
			10	-	neg
			11	-	neg
			12	-	neg
			13	-	neg
			14	-	neg
			15	-	neg
			16	-	neg
			NTC PCR	-	neg
			Pos PCR	19.18	pos
Date	River	GPS	Sample nr.	Ct	Pos/Neg
2020-09-11	Vsetínská Bečva	49°21'8.939"N 18°13'54.089"E	1	-	neg
			2	-	neg
			3	-	neg
			4	-	neg
			5	-	neg
			6	-	neg
			7	-	neg
			8	-	neg
			9	-	neg
			10	-	neg
			11	-	neg
			12	-	neg
			13	-	neg
			14	-	neg
			15	-	neg
			16	-	neg
			17	-	neg
			NTC PCR	-	neg
			Pos PCR	17.77	pos
Date	River	GPS	Sample nr.	Ct	Pos/Neg
2020-07-25	Moravice	49°51'15.463"N 17°50'53.597"E	1	24.14	pos
			2	33.42	pos
			3	29.64	pos
			4	30.36	pos
			5	26.44	pos
			6	25.13	pos
			7	32.4	pos
			8	25.78	pos
			9	38.28	neg
			10	-	neg
			11	35.84	neg
			12	-	neg
			13	26.99	pos
			14	-	neg
			15	-	neg
			16	-	neg
			NTC PCR	-	neg
			Pos PCR	24.11	pos
Date	River	GPS	Sample nr.	Ct	Pos/Neg
2020-09-18	Březná	49°57'32.519"N 16°45'56.956"E	1	16	pos
			2	16.35	pos
			3	17.5	pos
			4	16.63	pos
			5	21.31	pos
			6	16.03	pos
			7	15.08	pos
			8	15.13	pos
			9	15.44	pos
			10	15.42	pos
			11	16.17	pos
			12	16.37	pos
			13	16.14	pos
			14	16.77	pos
			15	16.86	pos
			16	16.63	pos
			17	20.91	pos
			NTC PCR	-	neg
			Pos PCR	21.65	pos
Date	River	GPS	Sample nr.	Ct	Pos/Neg
2020-11-01	Ostravice	49°36'32.834"N	1	-	neg
		18°21'27.166"E	2	-	neg
			3	-	neg
			4	-	neg
			5	-	neg
			6	32.01	pos
			7	-	neg
			8	40.57	neg
			9	-	neg
			10	38.81	neg
			11	-	neg
			12	-	neg
			13	30.88	pos
			14	-	neg
			15	-	neg
			16	-	neg
			NTC PCR	-	neg
			Pos PCR	21.55	pos
